# Supplementary material for: IS21 family transposase cleaved donor complex traps two right-handed superhelical crossings
Source: Nat Commun. 2023 Apr 22;14:2335. doi: 10.1038/s41467-023-38071-x (PMC10122671; doi:10.1038/s41467-023-38071-x)
Supplement: Supplementary file 4 — Source Data [file 41467_2023_38071_MOESM4_ESM.xlsx]

## Sheet: Fig. 1d
Fig. 1d	Integration assay: IstB concentration

## Sheet: Fig. 1e and 1f
Fig. 1e and f	Integration assay: L vs R and donor length

## Sheet: Fig 1g
Fig. 1g	Integration assay: Donor DNA sequence

## Sheet: Fig. 2a
Fig. 2a
[MBPIstA] (µM)		R1-R2 (mA) Raw values						Mean	STD		R1 (mA) Raw values						Mean	STD		Rd60 (mA) Raw values			Mean	STD		Rd27 (mA) Raw values						Mean	STD
10		227.7	231.3	232	229.3	234	233.3	231.267	2.39722		215.3	218.3	220.3	198.7	208	208	211.433	8.08002		240	238.3	229.3	235.867	5.75007		213	209	206	196	194.3	187	200.883	9.98808
5		221	223.3	230.3	224	226.7	233	226.383	4.54727		208	210.3	215.7	196.3	199	206	205.883	7.20539		227.3	225.7	217	223.333	5.54286		205.3	198.7	197.7	187.3	187.7	181.3	193	8.98154
2.5		216.3	218.7	219.3	218.3	221.7	227.3	220.267	3.8604		199.3	203	204.7	189.3	192.3	196	197.433	6.03048		213.3	212.7	203.7	209.9	5.37773		195.3	187.7	188.7	179	179.7	176	184.4	7.34847
1.25		210	210	218	212.7	214.3	220	214.167	4.13795		191.7	193	197.3	180.7	182.7	187.7	188.85	6.36105		201	199	192.3	197.433	4.55668		183	179	180	173	172.7	167.3	175.833	5.82088
0.625		202.3	208	209.7	207.7	211	213	208.617	3.66574		183	184.3	187.3	168.7	173.7	175.3	178.717	7.21621		189.3	187	182	186.1	3.73229		176.7	171	172.3	167.3	165.3	162.7	169.217	5.10232
0.312		195	200.7	202.3	198.3	201.7	204.3	200.383	3.29145		170	174	176.7	152.7	159.7	162.7	165.967	9.18644		179.7	176	170.7	175.467	4.52364		171.7	165.7	165.7	162.3	160.7	158	164.017	4.79267
0.156		162	176	176.7	171.3	176.3	176.7	173.167	5.84796		142	145	144.3	127	132	131.7	137	7.68609		141.7	139.7	133.3	138.233	4.38786		155.3	149.7	151	146.7	145.3	144.7	148.783	4.03406
0.078		83.3	86.3	90.7	66	68	73	77.8833	10.2683		96	98	101.7	93.3	97.7	102.3	98.1667	3.41155		78.7	78	75.7	77.4667	1.5695		91.7	89	88.7	94.7	92	91.3	91.2333	2.20151
0.039		60.7	62.7	65.3	61.3	63.7	65.7	63.2333	2.05004		91.3	89.7	90.3	87.7	89.3	93.3	90.2667	1.90333		63.3	62	62.7	62.6667	0.650641		64.7	60.7	63	61.7	60.7	60.7	61.9167	1.63758
0.0195		57.7	61.7	65.7	58.3	60.7	64.3	61.4	3.18685		71	72.7	77.3	69.7	73	77.3	73.5	3.17679		63.3	61.3	59.7	61.4333	1.8037		65	63	64.3	61.3	59.3	59	61.9833	2.53252
0.0098		55.3	58.7	61	55.3	60	61	58.55	2.65537		69	74.7	73.7	67	73.3	73.7	71.9	3.1209		62.3	60.7	59.3	60.7667	1.50111		65.7	61.7	63	59.3	58.7	58.3	61.1167	2.89718
0.0049		53.3	57.3	58.3	54	57.7	58.7	56.55	2.30803		68.7	73	75	66	70.3	74	71.1667	3.45292		62	61.7	61	61.5667	0.51316		64	63.3	62	59.3	59.3	58.3	61.0333	2.38132
0.00245		53.3	58.7	59.7	53	56.7	58	56.5667	2.82253		67.7	72.7	75	66.3	70	73.7	70.9	3.46699		62.3	61.3	61.7	61.7667	0.503322		65.7	61.3	62.3	59.7	58	59.7	61.1167	2.68955
0.00123		52.3	55	58.7	51.7	56	57	55.1167	2.7125		72.7	71.3	74	65.3	69.3	72.7	70.8833	3.1676		61.3	59.3	60.7	60.4333	1.02632		64.3	62.3	62.7	59.3	58.3	56.3	60.5333	3.0474

## Sheet: Fig. 2b
Fig. 2b
	Elution volume (ml)	IstA (mAU)		Elution volume (ml)	TIRs (mAU)		Elution volume (ml)	IstA + TIRs (mAU)
	0	-0.5395		0	-0.31775		0	-1.507
	0.003	-1.3755		0.003	-0.13625		0.003	-1.5
	0.006	-2.2115		0.007	-0.27975		0.007	-1.492
	0.009	-3.048		0.01	-0.42325		0.01	-1.485
	0.012	-3.6065		0.013	-1.8175		0.013	-1.349
	0.015	-4.0805		0.017	-3.29575		0.017	-1.205
	0.018	-4.5545		0.02	-4.774		0.02	-1.06
	0.022	-4.8125		0.023	-5.45275		0.023	-1.05
	0.025	-4.8735		0.027	-6.06675		0.027	-1.052
	0.028	-4.934		0.03	-6.68075		0.03	-1.053
	0.031	-5.0065		0.033	-7.0125		0.033	-1.121
	0.034	-5.109		0.037	-7.3175		0.037	-1.196
	0.037	-5.212		0.04	-7.6225		0.04	-1.27
	0.04	-5.312		0.043	-7.795		0.043	-1.303
	0.043	-5.3435		0.046	-7.95325		0.047	-1.331
	0.046	-5.3755		0.05	-8.11125		0.05	-1.359
	0.049	-5.407		0.053	-8.1915		0.053	-1.364
	0.052	-5.419		0.056	-8.262		0.057	-1.367
	0.055	-5.4265		0.06	-8.3325		0.06	-1.37
	0.059	-5.4335		0.063	-8.4095		0.063	-1.361
	0.062	-5.4295		0.066	-8.48725		0.066	-1.351
	0.065	-5.416		0.07	-8.565		0.07	-1.341
	0.068	-5.4025		0.073	-8.5365		0.073	-1.324
	0.071	-5.3905		0.076	-8.4915		0.076	-1.305
	0.074	-5.383		0.08	-8.44625		0.08	-1.286
	0.077	-5.375		0.083	-8.4915		0.083	-1.287
	0.08	-5.3705		0.086	-8.552		0.086	-1.29
	0.083	-5.4125		0.09	-8.61275		0.09	-1.293
	0.086	-5.4545		0.093	-8.73		0.093	-1.3
	0.089	-5.497		0.096	-8.858		0.096	-1.308
	0.092	-5.4875		0.1	-8.98625		0.1	-1.316
	0.096	-5.4665		0.103	-9.03675		0.103	-1.318
	0.099	-5.4455		0.106	-9.0715		0.106	-1.319
	0.102	-5.44		0.11	-9.10625		0.11	-1.321
	0.105	-5.4465		0.113	-9.1625		0.113	-1.314
	0.108	-5.453		0.116	-9.22375		0.116	-1.306
	0.111	-5.464		0.12	-9.28475		0.12	-1.298
	0.114	-5.4855		0.123	-9.40025		0.123	-1.297
	0.117	-5.507		0.126	-9.5285		0.126	-1.297
	0.12	-5.5245		0.129	-9.657		0.13	-1.297
	0.123	-5.4965		0.133	-9.75575		0.133	-1.303
	0.126	-5.469		0.136	-9.84675		0.136	-1.311
	0.129	-5.441		0.139	-9.93775		0.14	-1.319
	0.133	-5.425		0.143	-9.96325		0.143	-1.328
	0.136	-5.411		0.146	-9.97075		0.146	-1.337
	0.139	-5.3975		0.149	-9.97825		0.15	-1.346
	0.142	-5.385		0.153	-10.0623		0.153	-1.343
	0.145	-5.374		0.156	-10.1692		0.156	-1.338
	0.148	-5.3625		0.159	-10.2762		0.16	-1.332
	0.151	-5.342		0.163	-10.346		0.163	-1.331
	0.154	-5.306		0.166	-10.4038		0.166	-1.332
	0.157	-5.2695		0.169	-10.4612		0.17	-1.332
	0.16	-5.234		0.173	-10.5162		0.173	-1.334
	0.163	-5.2045		0.176	-10.5702		0.176	-1.337
	0.166	-5.1755		0.179	-10.6242		0.179	-1.34
	0.17	-5.1465		0.183	-10.677		0.183	-1.341
	0.173	-5.1285		0.186	-10.729		0.186	-1.342
	0.176	-5.1125		0.189	-10.781		0.189	-1.342
	0.179	-5.0965		0.193	-10.8443		0.193	-1.346
	0.182	-5.0905		0.196	-10.912		0.196	-1.352
	0.185	-5.09		0.199	-10.9797		0.199	-1.358
	0.188	-5.0895		0.203	-11.0675		0.203	-1.36
	0.191	-5.0925		0.206	-11.1638		0.206	-1.361
	0.194	-5.1		0.209	-11.26		0.209	-1.362
	0.197	-5.1075		0.212	-11.2837		0.213	-1.363
	0.2	-5.113		0.216	-11.2762		0.216	-1.365
	0.203	-5.104		0.219	-11.2688		0.219	-1.367
	0.207	-5.095		0.222	-11.3247		0.223	-1.372
	0.21	-5.0865		0.226	-11.4095		0.226	-1.378
	0.213	-5.097		0.229	-11.4942		0.229	-1.384
	0.216	-5.1095		0.232	-11.5832		0.233	-1.392
	0.219	-5.122		0.236	-11.6743		0.236	-1.4
	0.222	-5.147		0.239	-11.7655		0.239	-1.408
	0.225	-5.1785		0.242	-11.804		0.243	-1.412
	0.228	-5.2095		0.246	-11.8155		0.246	-1.416
	0.231	-5.2305		0.249	-11.827		0.249	-1.419
	0.234	-5.236		0.252	-11.8522		0.253	-1.423
	0.237	-5.241		0.256	-11.8848		0.256	-1.426
	0.24	-5.247		0.259	-11.9172		0.259	-1.43
	0.244	-5.2575		0.262	-11.9932		0.263	-1.426
	0.247	-5.268		0.266	-12.0938		0.266	-1.42
	0.25	-5.2785		0.269	-12.1943		0.269	-1.414
	0.253	-5.321		0.272	-12.2673		0.273	-1.417
	0.256	-5.3665		0.276	-12.324		0.276	-1.425
	0.259	-5.4115		0.279	-12.3808		0.279	-1.432
	0.262	-5.4155		0.282	-12.4138		0.283	-1.427
	0.265	-5.3995		0.286	-12.4317		0.286	-1.417
	0.268	-5.383		0.289	-12.4497		0.289	-1.407
	0.271	-5.3845		0.292	-12.477		0.293	-1.397
	0.274	-5.4095		0.295	-12.51		0.296	-1.388
	0.277	-5.4345		0.299	-12.5433		0.299	-1.378
	0.281	-5.454		0.302	-12.5668		0.302	-1.385
	0.284	-5.449		0.305	-12.5838		0.306	-1.4
	0.287	-5.444		0.309	-12.6005		0.309	-1.414
	0.29	-5.4395		0.312	-12.6415		0.312	-1.411
	0.293	-5.4535		0.315	-12.6995		0.316	-1.399
	0.296	-5.469		0.319	-12.7577		0.319	-1.388
	0.299	-5.485		0.322	-12.7963		0.322	-1.393
	0.302	-5.481		0.325	-12.8195		0.326	-1.406
	0.305	-5.469		0.329	-12.8428		0.329	-1.419
	0.308	-5.457		0.332	-12.8863		0.332	-1.424
	0.311	-5.453		0.335	-12.9458		0.336	-1.425
	0.314	-5.458		0.339	-13.0053		0.339	-1.426
	0.318	-5.4635		0.342	-13.0928		0.342	-1.417
	0.321	-5.4755		0.345	-13.2035		0.346	-1.403
	0.324	-5.513		0.349	-13.3142		0.349	-1.389
	0.327	-5.5505		0.352	-13.342		0.352	-1.399
	0.33	-5.5875		0.355	-13.2965		0.356	-1.422
	0.333	-5.581		0.359	-13.2513		0.359	-1.446
	0.336	-5.5725		0.362	-13.2705		0.362	-1.445
	0.339	-5.564		0.365	-13.3498		0.366	-1.431
	0.342	-5.5585		0.369	-13.429		0.369	-1.417
	0.345	-5.5545		0.372	-13.5252		0.372	-1.414
	0.348	-5.5505		0.375	-13.6375		0.376	-1.417
	0.351	-5.5525		0.378	-13.75		0.379	-1.42
	0.355	-5.561		0.382	-13.807		0.382	-1.416
	0.358	-5.5695		0.385	-13.8078		0.386	-1.408
	0.361	-5.5775		0.388	-13.8085		0.389	-1.399
	0.364	-5.584		0.392	-13.8415		0.392	-1.399
	0.367	-5.591		0.395	-13.9087		0.396	-1.405
	0.37	-5.5975		0.398	-13.9763		0.399	-1.41
	0.373	-5.576		0.402	-14.0455		0.402	-1.42
	0.376	-5.554		0.405	-14.1175		0.406	-1.432
	0.379	-5.532		0.408	-14.1892		0.409	-1.445
	0.382	-5.5425		0.412	-14.2558		0.412	-1.445
	0.385	-5.5635		0.415	-14.3153		0.416	-1.436
	0.388	-5.585		0.418	-14.375		0.419	-1.428
	0.392	-5.5975		0.422	-14.4162		0.422	-1.423
	0.395	-5.6015		0.425	-14.4345		0.425	-1.421
	0.398	-5.6055		0.428	-14.453		0.429	-1.42
	0.401	-5.603		0.432	-14.4898		0.432	-1.416
	0.404	-5.583		0.435	-14.551		0.435	-1.412
	0.407	-5.5625		0.438	-14.612		0.439	-1.407
	0.41	-5.5425		0.442	-14.6655		0.442	-1.407
	0.413	-5.5535		0.445	-14.709		0.445	-1.428
	0.416	-5.564		0.448	-14.7525		0.449	-1.423
	0.419	-5.5745		0.452	-14.8065		0.452	-1.421
	0.422	-5.576		0.455	-14.8755		0.455	-1.42
	0.425	-5.575		0.458	-14.9445		0.459	-1.416
	0.429	-5.5735		0.461	-14.9823		0.462	-1.412
	0.432	-5.575		0.465	-14.9725		0.465	-1.407
	0.435	-5.5785		0.468	-14.963		0.469	-1.407
	0.438	-5.5825		0.471	-14.9923		0.472	-1.428
	0.441	-5.58		0.475	-15.0835		0.475	-1.423
	0.444	-5.5615		0.478	-15.1745		0.479	-1.423
	0.447	-5.5435		0.481	-15.2685		0.482	-1.176
	0.45	-5.526		0.485	-15.367		0.485	-1.176
	0.453	-5.5265		0.488	-15.4657		0.489	-1.176
	0.456	-5.5275		0.491	-15.5225		0.492	-1.164
	0.459	-5.528		0.495	-15.506		0.495	-1.142
	0.462	-5.547		0.498	-15.4898		0.499	-1.12
	0.466	-5.5705		0.501	-15.508		0.502	-1.113
	0.469	-5.5945		0.505	-15.5907		0.505	-1.12
	0.472	-5.5895		0.508	-15.6735		0.509	-1.127
	0.475	-5.562		0.511	-15.7513		0.512	-1.131
	0.478	-5.534		0.515	-15.819		0.515	-1.13
	0.481	-5.513		0.518	-15.887		0.519	-1.13
	0.484	-5.507		0.521	-15.925		0.522	-1.137
	0.487	-5.501		0.525	-15.9017		0.525	-1.151
	0.49	-5.495		0.528	-15.8785		0.529	-1.164
	0.493	-5.4925		0.531	-15.8763		0.532	-1.171
	0.496	-5.4905		0.535	-15.9198		0.535	-1.17
	0.499	-5.4885		0.538	-15.9633		0.538	-1.169
	0.503	-5.49		0.541	-16.008		0.542	-1.179
	0.506	-5.493		0.544	-16.0555		0.545	-1.201
	0.509	-5.4955		0.548	-16.1032		0.548	-1.222
	0.512	-5.4825		0.551	-16.1565		0.552	-1.222
	0.515	-5.4585		0.554	-16.2237		0.555	-1.2
	0.518	-5.434		0.558	-16.291		0.558	-1.178
	0.521	-5.422		0.561	-16.3485		0.562	-1.167
	0.524	-5.433		0.564	-16.382		0.565	-1.17
	0.527	-5.4445		0.568	-16.4153		0.568	-1.173
	0.53	-5.457		0.571	-16.4522		0.572	-1.17
	0.533	-5.477		0.574	-16.4985		0.575	-1.159
	0.536	-5.497		0.578	-16.545		0.578	-1.149
	0.54	-5.5175		0.581	-16.593		0.582	-1.143
	0.543	-5.5255		0.584	-16.6462		0.585	-1.142
	0.546	-5.5315		0.588	-16.6992		0.588	-1.141
	0.549	-5.5375		0.591	-16.7608		0.592	-1.137
	0.552	-5.5245		0.594	-16.8478		0.595	-1.13
	0.555	-5.499		0.598	-16.9348		0.598	-1.123
	0.558	-5.4735		0.601	-16.9997		0.602	-1.125
	0.561	-5.4535		0.604	-16.9905		0.605	-1.138
	0.564	-5.443		0.608	-16.9812		0.608	-1.151
	0.567	-5.4325		0.611	-16.9917		0.612	-1.158
	0.57	-5.4265		0.614	-17.0708		0.615	-1.156
	0.573	-5.452		0.618	-17.15		0.618	-1.154
	0.576	-5.4775		0.621	-17.23		0.622	-1.156
	0.58	-5.503		0.624	-17.3122		0.625	-1.164
	0.583	-5.4765		0.627	-17.3947		0.628	-1.172
	0.586	-5.4425		0.631	-17.4617		0.632	-1.172
	0.589	-5.4085		0.634	-17.4657		0.635	-1.161
	0.592	-5.3965		0.637	-17.47		0.638	-1.149
	0.595	-5.3975		0.641	-17.4875		0.642	-1.14
	0.598	-5.398		0.644	-17.5645		0.645	-1.136
	0.601	-5.4055		0.647	-17.6417		0.648	-1.132
	0.604	-5.4235		0.651	-17.7177		0.652	-1.129
	0.607	-5.442		0.654	-17.7892		0.655	-1.129
	0.61	-5.4545		0.657	-17.861		0.658	-1.13
	0.613	-5.4325		0.661	-17.9225		0.661	-1.132
	0.617	-5.411		0.664	-17.9315		0.665	-1.137
	0.62	-5.389		0.667	-17.9405		0.668	-1.142
	0.623	-5.388		0.671	-17.957		0.671	-1.144
	0.626	-5.3895		0.674	-18.0165		0.675	-1.14
	0.629	-5.391		0.677	-18.076		0.678	-1.136
	0.632	-5.3955		0.681	-18.1378		0.681	-1.137
	0.635	-5.402		0.684	-18.2125		0.685	-1.145
	0.638	-5.4085		0.687	-18.2875		0.688	-1.154
	0.641	-5.4055		0.691	-18.3627		0.691	-1.154
	0.644	-5.389		0.694	-18.4405		0.695	-1.141
	0.647	-5.372		0.697	-18.5182		0.698	-1.128
	0.65	-5.3595		0.701	-18.5875		0.701	-1.123
	0.654	-5.3675		0.704	-18.5892		0.705	-1.131
	0.657	-5.3755		0.707	-18.5912		0.708	-1.139
	0.66	-5.3835		0.711	-18.5987		0.711	-1.145
	0.663	-5.372		0.714	-18.6565		0.715	-1.149
	0.666	-5.3585		0.717	-18.7142		0.718	-1.153
	0.669	-5.3455		0.72	-18.773		0.721	-1.15
	0.672	-5.3405		0.724	-18.843		0.725	-1.134
	0.675	-5.34		0.727	-18.913		0.728	-1.118
	0.678	-5.3395		0.73	-18.9818		0.731	-1.113
	0.681	-5.338		0.734	-19.0368		0.735	-1.13
	0.684	-5.3355		0.737	-19.0918		0.738	-1.147
	0.687	-5.3335		0.74	-19.1435		0.741	-1.157
	0.691	-5.3315		0.744	-19.147		0.745	-1.155
	0.694	-5.33		0.747	-19.1505		0.748	-1.153
	0.697	-5.329		0.75	-19.159		0.751	-1.149
	0.7	-5.328		0.754	-19.2563		0.755	-1.144
	0.703	-5.3165		0.757	-19.3538		0.758	-1.138
	0.706	-5.3045		0.76	-19.45		0.761	-1.135
	0.709	-5.292		0.764	-19.519		0.765	-1.137
	0.712	-5.2975		0.767	-19.588		0.768	-1.14
	0.715	-5.311		0.77	-19.6552		0.771	-1.145
	0.718	-5.324		0.774	-19.6665		0.775	-1.156
	0.721	-5.3135		0.777	-19.6777		0.778	-1.167
	0.724	-5.275		0.78	-19.69		0.781	-1.171
	0.728	-5.2365		0.784	-19.769		0.784	-1.159
	0.731	-5.2095		0.787	-19.8478		0.788	-1.147
	0.734	-5.2245		0.79	-19.9265		0.791	-1.136
	0.737	-5.2395		0.794	-19.9713		0.794	-1.128
	0.74	-5.254		0.797	-20.016		0.798	-1.12
	0.743	-5.2675		0.8	-20.061		0.801	-1.114
	0.746	-5.2815		0.803	-20.1025		0.804	-1.114
	0.749	-5.295		0.807	-20.1442		0.808	-1.115
	0.752	-5.2685		0.81	-20.186		0.811	-1.118
	0.755	-5.227		0.813	-20.2392		0.814	-1.131
	0.758	-5.1855		0.817	-20.2928		0.818	-1.143
	0.761	-5.171		0.82	-20.346		0.821	-1.149
	0.765	-5.184		0.823	-20.3932		0.824	-1.139
	0.768	-5.197		0.827	-20.4402		0.828	-1.13
	0.771	-5.206		0.83	-20.4872		0.831	-1.121
	0.774	-5.2005		0.833	-20.5888		0.834	-1.117
	0.777	-5.1955		0.837	-20.6925		0.838	-1.114
	0.78	-5.1905		0.84	-20.7965		0.841	-1.109
	0.783	-5.1925		0.843	-20.7838		0.844	-1.102
	0.786	-5.194		0.847	-20.764		0.848	-1.094
	0.789	-5.196		0.85	-20.7443		0.851	-1.088
	0.792	-5.1885		0.853	-20.803		0.854	-1.086
	0.795	-5.178		0.857	-20.8675		0.858	-1.084
	0.798	-5.167		0.86	-20.932		0.861	-1.084
	0.802	-5.1605		0.863	-21.0212		0.864	-1.088
	0.805	-5.1585		0.867	-21.1125		0.868	-1.093
	0.808	-5.156		0.87	-21.204		0.871	-1.096
	0.811	-5.1595		0.873	-21.2377		0.874	-1.095
	0.814	-5.1805		0.877	-21.2658		0.878	-1.095
	0.817	-5.2015		0.88	-21.2935		0.881	-1.093
	0.82	-5.2215		0.883	-21.3057		0.884	-1.086
	0.823	-5.196		0.886	-21.3163		0.888	-1.08
	0.826	-5.17		0.89	-21.3265		0.891	-1.072
	0.829	-5.1445		0.893	-21.431		0.894	-1.059
	0.832	-5.132		0.896	-21.5475		0.897	-1.046
	0.835	-5.123		0.9	-21.664		0.901	-1.038
	0.839	-5.1135		0.903	-21.7278		0.904	-1.055
	0.842	-5.114		0.906	-21.784		0.907	-1.072
	0.845	-5.122		0.91	-21.8403		0.911	-1.086
	0.848	-5.13		0.913	-21.8618		0.914	-1.086
	0.851	-5.1325		0.916	-21.878		0.917	-1.086
	0.854	-5.1215		0.92	-21.894		0.921	-1.088
	0.857	-5.11		0.923	-21.9655		0.924	-1.097
	0.86	-5.098		0.926	-22.0465		0.927	-1.105
	0.863	-5.065		0.93	-22.1275		0.931	-1.111
	0.866	-5.0315		0.933	-22.1737		0.934	-1.101
	0.869	-4.9985		0.936	-22.213		0.937	-1.091
	0.872	-5.0055		0.94	-22.2523		0.941	-1.082
	0.876	-5.0225		0.943	-22.2907		0.944	-1.082
	0.879	-5.039		0.946	-22.3295		0.947	-1.083
	0.882	-5.052		0.95	-22.368		0.951	-1.081
	0.885	-5.0625		0.953	-22.3945		0.954	-1.07
	0.888	-5.0725		0.956	-22.4183		0.957	-1.059
	0.891	-5.073		0.96	-22.442		0.961	-1.048
	0.894	-5.052		0.963	-22.5085		0.964	-1.037
	0.897	-5.0315		0.966	-22.5852		0.967	-1.027
	0.9	-5.0115		0.969	-22.6623		0.971	-1.018
	0.903	-5.005		0.973	-22.7595		0.974	-1.018
	0.906	-4.999		0.976	-22.862		0.977	-1.017
	0.909	-4.9925		0.979	-22.9647		0.981	-1.015
	0.913	-4.9785		0.983	-22.9773		0.984	-0.998
	0.916	-4.9635		0.986	-22.964		0.987	-0.981
	0.919	-4.948		0.989	-22.9507		0.991	-0.964
	0.922	-4.9605		0.993	-23.0045		0.994	-0.948
	0.925	-4.9925		0.996	-23.0787		0.997	-0.931
	0.928	-5.0245		0.999	-23.1528		1.001	-0.915
	0.931	-5.035		1.003	-23.224		1.004	-0.901
	0.934	-5.0035		1.006	-23.2943		1.007	-0.887
	0.937	-4.972		1.009	-23.3642		1.011	-0.872
	0.94	-4.942		1.013	-23.4123		1.014	-0.855
	0.943	-4.9195		1.016	-23.4522		1.017	-0.837
	0.946	-4.897		1.019	-23.4922		1.02	-0.819
	0.95	-4.8745		1.023	-23.5345		1.024	-0.8
	0.953	-4.896		1.026	-23.5775		1.027	-0.781
	0.956	-4.9245		1.029	-23.6205		1.03	-0.763
	0.959	-4.953		1.033	-23.6785		1.034	-0.748
	0.962	-4.9545		1.036	-23.7422		1.037	-0.733
	0.965	-4.9395		1.039	-23.806		1.04	-0.718
	0.968	-4.924		1.043	-23.874		1.044	-0.7
	0.971	-4.908		1.046	-23.9435		1.047	-0.683
	0.974	-4.8895		1.049	-24.0132		1.05	-0.665
	0.977	-4.871		1.052	-24.0625		1.054	-0.647
	0.98	-4.856		1.056	-24.103		1.057	-0.63
	0.983	-4.865		1.059	-24.1435		1.06	-0.612
	0.987	-4.874		1.062	-24.1923		1.064	-0.595
	0.99	-4.883		1.066	-24.2452		1.067	-0.577
	0.993	-4.8745		1.069	-24.2982		1.07	-0.56
	0.996	-4.8635		1.072	-24.3438		1.074	-0.534
	0.999	-4.8525		1.076	-24.3855		1.077	-0.507
	1.002	-4.834		1.079	-24.4273		1.08	-0.481
	1.005	-4.8115		1.082	-24.4845		1.084	-0.465
	1.008	-4.789		1.086	-24.5497		1.087	-0.449
	1.011	-4.777		1.089	-24.6152		1.09	-0.433
	1.014	-4.7825		1.092	-24.6432		1.094	-0.418
	1.017	-4.7885		1.096	-24.651		1.097	-0.404
	1.02	-4.793		1.099	-24.6588		1.1	-0.39
	1.024	-4.7935		1.102	-24.696		1.104	-0.373
	1.027	-4.7935		1.106	-24.7505		1.107	-0.356
	1.03	-4.794		1.109	-24.8053		1.11	-0.339
	1.033	-4.792		1.112	-24.8783		1.114	-0.337
	1.036	-4.7895		1.116	-24.9625		1.117	-0.336
	1.039	-4.7875		1.119	-25.047		1.12	-0.334
	1.042	-4.7745		1.122	-25.0633		1.124	-0.332
	1.045	-4.7565		1.126	-25.036		1.127	-0.329
	1.048	-4.7385		1.129	-25.009		1.13	-0.327
	1.051	-4.7155		1.132	-25.0335		1.134	-0.309
	1.054	-4.685		1.135	-25.0927		1.137	-0.291
	1.057	-4.6545		1.139	-25.1522		1.14	-0.273
	1.061	-4.6345		1.142	-25.2188		1.143	-0.253
	1.064	-4.6645		1.145	-25.2907		1.147	-0.233
	1.067	-4.6945		1.149	-25.3625		1.15	-0.213
	1.07	-4.7245		1.152	-25.4065		1.153	-0.181
	1.073	-4.685		1.155	-25.4297		1.157	-0.148
	1.076	-4.6405		1.159	-25.4533		1.16	-0.115
	1.079	-4.596		1.162	-25.4745		1.163	-0.1
	1.082	-4.5865		1.165	-25.494		1.167	-0.086
	1.085	-4.5935		1.169	-25.5135		1.17	-0.072
	1.088	-4.6		1.172	-25.5667		1.173	-0.045
	1.091	-4.6175		1.175	-25.6477		1.177	-0.018
	1.094	-4.6485		1.179	-25.7288		1.18	0.009
	1.097	-4.6795		1.182	-25.7945		1.183	0.01
	1.101	-4.701		1.185	-25.8475		1.187	0.01
	1.104	-4.685		1.189	-25.9005		1.19	0.01
	1.107	-4.6695		1.192	-25.9365		1.193	0.01
	1.11	-4.6535		1.195	-25.9572		1.197	0.01
	1.113	-4.6555		1.199	-25.978		1.2	0.01
	1.116	-4.658		1.202	-26.0108		1.203	0.01
	1.119	-4.6605		1.205	-26.0547		1.207	0.009
	1.122	-4.6575		1.209	-26.0985		1.21	0.009
	1.125	-4.6515		1.212	-26.136		1.213	0.013
	1.128	-4.646		1.215	-26.167		1.217	0.017
	1.131	-4.6435		1.218	-26.1977		1.22	0.021
	1.134	-4.645		1.222	-26.2467		1.223	0.017
	1.138	-4.6465		1.225	-26.3143		1.227	0.013
	1.141	-4.6445		1.228	-26.3818		1.23	0.009
	1.144	-4.631		1.232	-26.406		1.233	0.017
	1.147	-4.6175		1.235	-26.3833		1.237	0.026
	1.15	-4.6045		1.238	-26.3605		1.24	0.035
	1.153	-4.6015		1.242	-26.3717		1.243	0.061
	1.156	-4.599		1.245	-26.4215		1.247	0.088
	1.159	-4.5965		1.248	-26.4713		1.25	0.115
	1.162	-4.6085		1.252	-26.5305		1.253	0.145
	1.165	-4.625		1.255	-26.601		1.256	0.175
	1.168	-4.6415		1.258	-26.6713		1.26	0.205
	1.171	-4.6575		1.262	-26.691		1.263	0.27
	1.175	-4.6735		1.265	-26.6472		1.266	0.34
	1.178	-4.689		1.268	-26.6032		1.27	0.41
	1.181	-4.6935		1.272	-26.5922		1.273	0.538
	1.184	-4.663		1.275	-26.6245		1.276	0.675
	1.187	-4.6325		1.278	-26.6567		1.28	0.811
	1.19	-4.6025		1.282	-26.6765		1.283	1.04
	1.193	-4.5795		1.285	-26.6792		1.286	1.282
	1.196	-4.557		1.288	-26.6818		1.29	1.524
	1.199	-4.534		1.292	-26.6693		1.293	1.942
	1.202	-4.5495		1.295	-26.6352		1.296	2.388
	1.205	-4.577		1.298	-26.6013		1.3	2.835
	1.208	-4.6045		1.301	-26.5652		1.303	3.723
	1.212	-4.5955		1.305	-26.5267		1.306	4.686
	1.215	-4.5535		1.308	-26.488		1.31	5.649
	1.218	-4.5115		1.311	-26.4432		1.313	7.558
	1.221	-4.4845		1.315	-26.3888		1.316	9.639
	1.224	-4.498		1.318	-26.3343		1.32	11.72
	1.227	-4.5115		1.321	-26.275		1.323	15.433
	1.23	-4.525		1.325	-26.2078		1.326	19.464
	1.233	-4.5435		1.328	-26.1405		1.33	23.494
	1.236	-4.5625		1.331	-26.054		1.333	29.332
	1.239	-4.581		1.335	-25.934		1.336	35.542
	1.242	-4.565		1.338	-25.814		1.34	41.753
	1.245	-4.54		1.341	-25.6822		1.343	49.46
	1.249	-4.515		1.345	-25.529		1.346	57.494
	1.252	-4.5095		1.348	-25.3758		1.35	65.528
	1.255	-4.521		1.351	-25.2177		1.353	74.724
	1.258	-4.5325		1.355	-25.0508		1.356	84.189
	1.261	-4.5365		1.358	-24.8835		1.36	93.654
	1.264	-4.5225		1.361	-24.7125		1.363	103.471
	1.267	-4.509		1.365	-24.533		1.366	113.375
	1.27	-4.496		1.368	-24.3532		1.37	123.279
	1.273	-4.4975		1.371	-24.1405		1.373	133.011
	1.276	-4.4985		1.375	-23.8538		1.376	142.698
	1.279	-4.5		1.378	-23.5673		1.379	152.386
	1.282	-4.49		1.381	-23.3072		1.383	160.989
	1.286	-4.478		1.384	-23.1095		1.386	169.299
	1.289	-4.466		1.388	-22.9118		1.389	177.609
	1.292	-4.4505		1.391	-22.7042		1.393	184.642
	1.295	-4.4325		1.394	-22.4725		1.396	191.312
	1.298	-4.4145		1.398	-22.2407		1.399	197.981
	1.301	-4.4085		1.401	-21.9883		1.403	202.806
	1.304	-4.428		1.404	-21.6807		1.406	207.081
	1.307	-4.4475		1.408	-21.3732		1.409	211.356
	1.31	-4.4645		1.411	-21.0882		1.413	213.757
	1.313	-4.46		1.414	-20.8667		1.416	215.573
	1.316	-4.4555		1.418	-20.645		1.419	217.389
	1.319	-4.451		1.421	-20.4183		1.423	217.382
	1.323	-4.4375		1.424	-20.176		1.426	216.779
	1.326	-4.4225		1.428	-19.934		1.429	216.177
	1.329	-4.4075		1.431	-19.687		1.433	214.599
	1.332	-4.3975		1.434	-19.4255		1.436	212.688
	1.335	-4.3905		1.438	-19.1642		1.439	210.777
	1.338	-4.384		1.441	-18.914		1.443	207.83
	1.341	-4.3785		1.444	-18.7028		1.446	204.513
	1.344	-4.3765		1.448	-18.4915		1.449	201.196
	1.347	-4.3745		1.451	-18.288		1.453	196.166
	1.35	-4.369		1.454	-18.1133		1.456	190.498
	1.353	-4.3335		1.458	-17.9385		1.459	184.83
	1.356	-4.298		1.461	-17.774		1.463	178.573
	1.36	-4.263		1.464	-17.6485		1.466	172.088
	1.363	-4.2665		1.467	-17.523		1.469	165.603
	1.366	-4.276		1.471	-17.393		1.473	159.036
	1.369	-4.286		1.474	-17.244		1.476	152.437
	1.372	-4.296		1.477	-17.095		1.479	145.838
	1.375	-4.307		1.481	-16.9503		1.483	139.563
	1.378	-4.3175		1.484	-16.8233		1.486	133.424
	1.381	-4.3135		1.487	-16.6962		1.489	127.285
	1.384	-4.2835		1.491	-16.579		1.493	121.49
	1.387	-4.2535		1.494	-16.5108		1.496	115.844
	1.39	-4.2275		1.497	-16.4425		1.499	110.198
	1.393	-4.228		1.501	-16.3672		1.502	105.172
	1.397	-4.229		1.504	-16.2533		1.506	100.427
	1.4	-4.2295		1.507	-16.139		1.509	95.683
	1.403	-4.2165		1.511	-16.0167		1.512	91.469
	1.406	-4.2015		1.514	-15.8458		1.516	87.506
	1.409	-4.187		1.517	-15.6747		1.519	83.543
	1.412	-4.1925		1.521	-15.4975		1.522	80.179
	1.415	-4.209		1.524	-15.2792		1.526	77.108
	1.418	-4.226		1.527	-15.061		1.529	74.038
	1.421	-4.227		1.531	-14.8097		1.532	71.47
	1.424	-4.2045		1.534	-14.3168		1.536	69.158
	1.427	-4.1815		1.537	-13.8238		1.539	66.847
	1.43	-4.1585		1.541	-13.2725		1.542	65.087
	1.434	-4.133		1.544	-12.243		1.546	63.618
	1.437	-4.1075		1.547	-11.2133		1.549	62.149
	1.44	-4.082		1.55	-10.116		1.552	61.143
	1.443	-4.0965		1.554	-8.385		1.556	60.392
	1.446	-4.1155		1.557	-6.65425		1.559	59.641
	1.449	-4.1345		1.56	-4.8245		1.562	59.454
	1.452	-4.1285		1.564	-1.92275		1.566	59.589
	1.455	-4.1105		1.567	0.979		1.569	59.724
	1.458	-4.093		1.57	3.99475		1.572	60.375
	1.461	-4.0735		1.574	8.4695		1.576	61.332
	1.464	-4.053		1.577	12.9443		1.579	62.289
	1.467	-4.0325		1.58	17.5188		1.582	63.783
	1.471	-4.0145		1.584	23.6415		1.586	65.605
	1.474	-4.008		1.587	29.7643		1.589	67.427
	1.477	-4.0015		1.59	35.9858		1.592	69.795
	1.48	-3.995		1.594	44.1397		1.596	72.51
	1.483	-3.995		1.597	52.294		1.599	75.225
	1.486	-3.995		1.6	60.503		1.602	78.376
	1.489	-3.9955		1.604	70.1603		1.606	81.816
	1.492	-3.9725		1.607	79.8175		1.609	85.255
	1.495	-3.939		1.61	89.5173		1.612	88.989
	1.498	-3.9055		1.614	100.894		1.615	92.925
	1.501	-3.8895		1.617	112.27		1.619	96.861
	1.504	-3.8955		1.62	123.65		1.622	100.936
	1.508	-3.9015		1.624	135.285		1.625	105.109
	1.511	-3.9055		1.627	146.919		1.629	109.282
	1.514	-3.904		1.63	158.555		1.632	113.43
	1.517	-3.9025		1.633	170.551		1.635	117.559
	1.52	-3.901		1.637	182.548		1.639	121.688
	1.523	-3.8865		1.64	194.544		1.642	125.599
	1.526	-3.871		1.643	205.607		1.645	129.346
	1.529	-3.856		1.647	216.659		1.649	133.093
	1.532	-3.845		1.65	227.71		1.652	136.614
	1.535	-3.836		1.653	237.681		1.655	139.959
	1.538	-3.827		1.657	247.626		1.659	143.304
	1.541	-3.8195		1.66	257.57		1.662	146.35
	1.545	-3.814		1.663	265.478		1.665	149.154
	1.548	-3.808		1.667	273.311		1.669	151.958
	1.551	-3.811		1.67	281.144		1.672	154.487
	1.554	-3.845		1.673	287.481		1.675	156.785
	1.557	-3.8785		1.677	293.745		1.679	159.083
	1.56	-3.912		1.68	300.008		1.682	161.066
	1.563	-3.8815		1.683	304.276		1.685	162.776
	1.566	-3.8495		1.687	308.419		1.689	164.486
	1.569	-3.818		1.69	312.562		1.692	165.934
	1.572	-3.814		1.693	315.039		1.695	167.147
	1.575	-3.8195		1.697	317.389		1.699	168.36
	1.578	-3.825		1.7	319.739		1.702	169.267
	1.582	-3.847		1.703	320.543		1.705	169.891
	1.585	-3.8865		1.707	321.207		1.709	170.515
	1.588	-3.9255		1.71	321.871		1.712	170.814
	1.591	-3.9505		1.713	320.967		1.715	170.801
	1.594	-3.9325		1.716	319.898		1.719	170.789
	1.597	-3.9145		1.72	318.829		1.722	170.422
	1.6	-3.897		1.723	316.236		1.725	169.705
	1.603	-3.9065		1.726	313.461		1.729	168.988
	1.606	-3.9155		1.73	310.685		1.732	167.887
	1.609	-3.925		1.733	306.401		1.735	166.396
	1.612	-3.9375		1.736	301.913		1.738	164.904
	1.615	-3.951		1.74	297.425		1.742	163.032
	1.619	-3.9645		1.743	291.527		1.745	160.756
	1.622	-3.971		1.746	285.417		1.748	158.481
	1.625	-3.9715		1.75	279.308		1.752	155.872
	1.628	-3.972		1.753	271.656		1.755	152.897
	1.631	-3.9675		1.756	263.747		1.758	149.923
	1.634	-3.9515		1.76	255.839		1.762	146.704
	1.637	-3.936		1.763	247.061		1.765	143.209
	1.64	-3.921		1.766	238.125		1.768	139.714
	1.643	-3.9335		1.77	229.189		1.772	136.036
	1.646	-3.946		1.773	219.269		1.775	132.142
	1.649	-3.9585		1.776	209.152		1.778	128.249
	1.652	-3.9715		1.78	199.036		1.782	124.313
	1.655	-3.985		1.783	188.883		1.785	120.327
	1.659	-3.9985		1.786	178.723		1.788	116.341
	1.662	-4.0065		1.79	168.562		1.792	112.393
	1.665	-4.0095		1.793	158.409		1.795	108.495
	1.668	-4.013		1.796	148.256		1.798	104.596
	1.671	-4.012		1.799	138.104		1.802	100.822
	1.674	-4.0015		1.803	128.771		1.805	97.21
	1.677	-3.991		1.806	119.647		1.808	93.598
	1.68	-3.981		1.809	110.523		1.812	90.1
	1.683	-3.973		1.813	101.868		1.815	86.753
	1.686	-3.9655		1.816	93.3415		1.818	83.406
	1.689	-3.9575		1.819	84.8153		1.822	80.258
	1.692	-3.9745		1.823	77.4755		1.825	77.386
	1.696	-3.9965		1.826	70.4835		1.828	74.514
	1.699	-4.019		1.829	63.4913		1.832	71.794
	1.702	-4.002		1.833	57.281		1.835	69.293
	1.705	-3.956		1.836	51.3152		1.838	66.791
	1.708	-3.91		1.839	45.3498		1.842	64.466
	1.711	-3.8855		1.843	40.3543		1.845	62.402
	1.714	-3.9035		1.846	35.6827		1.848	60.337
	1.717	-3.921		1.849	31.011		1.852	58.387
	1.72	-3.939		1.853	26.914		1.855	56.613
	1.723	-3.9535		1.856	23.021		1.858	54.838
	1.726	-3.968		1.859	19.128		1.861	53.211
	1.729	-3.9825		1.863	16.0012		1.865	51.821
	1.733	-3.9385		1.866	13.164		1.868	50.431
	1.736	-3.884		1.869	10.3265		1.871	49.1
	1.739	-3.829		1.873	7.85325		1.875	47.868
	1.742	-3.77		1.876	5.52575		1.878	46.636
	1.745	-3.7085		1.879	3.1985		1.881	45.498
	1.748	-3.647		1.882	1.26225		1.885	44.521
	1.751	-3.529		1.886	-0.50775		1.888	43.544
	1.754	-3.309		1.889	-2.27775		1.891	42.624
	1.757	-3.0885		1.892	-3.7485		1.895	41.806
	1.76	-2.84		1.896	-5.0845		1.898	40.988
	1.763	-2.369		1.899	-6.42075		1.901	40.234
	1.766	-1.8975		1.902	-7.547		1.905	39.595
	1.77	-1.426		1.906	-8.574		1.908	38.957
	1.773	-0.5345		1.909	-9.60075		1.911	38.345
	1.776	0.4205		1.912	-10.505		1.915	37.786
	1.779	1.376		1.916	-11.3475		1.918	37.226
	1.782	2.708		1.919	-12.1903		1.921	36.696
	1.785	4.267		1.922	-12.8857		1.925	36.226
	1.788	5.826		1.926	-13.5035		1.928	35.756
	1.791	7.5865		1.929	-14.1215		1.931	35.312
	1.794	9.6755		1.932	-14.67		1.935	34.922
	1.797	11.764		1.936	-15.1798		1.938	34.532
	1.8	13.9175		1.939	-15.6898		1.941	34.164
	1.803	16.476		1.942	-16.1513		1.945	33.843
	1.807	19.034		1.946	-16.5847		1.948	33.523
	1.81	21.5925		1.949	-17.018		1.951	33.216
	1.813	24.2445		1.952	-17.417		1.955	32.941
	1.816	26.9075		1.956	-17.7945		1.958	32.666
	1.819	29.5705		1.959	-18.172		1.961	32.409
	1.822	32.1165		1.962	-18.5		1.965	32.194
	1.825	34.5995		1.966	-18.7952		1.968	31.98
	1.828	37.0825		1.969	-19.0907		1.971	31.766
	1.831	39.411		1.972	-19.3645		1.974	31.556
	1.834	41.514		1.975	-19.6232		1.978	31.345
	1.837	43.617		1.979	-19.882		1.981	31.139
	1.84	45.5505		1.982	-20.137		1.984	30.944
	1.844	46.609		1.985	-20.3893		1.988	30.748
	1.847	47.668		1.989	-20.6412		1.991	30.558
	1.85	48.7265		1.992	-20.9002		1.994	30.379
	1.853	49.3035		1.995	-21.1642		1.998	30.201
	1.856	49.8375		1.999	-21.4285		2.001	30.028
	1.859	50.3715		2.002	-21.6385		2.004	29.873
	1.862	50.88		2.005	-21.8062		2.008	29.717
	1.865	51.376		2.009	-21.974		2.011	29.565
	1.868	51.872		2.012	-22.172		2.014	29.423
	1.871	52.2735		2.015	-22.3953		2.018	29.28
	1.874	52.5495		2.019	-22.6182		2.021	29.134
	1.877	52.8255		2.022	-22.8412		2.024	28.977
	1.881	53.0545		2.025	-23.0643		2.028	28.819
	1.884	53.0795		2.029	-23.287		2.031	28.664
	1.887	53.1045		2.032	-23.4815		2.034	28.516
	1.89	53.129		2.035	-23.65		2.038	28.368
	1.893	52.989		2.039	-23.8185		2.041	28.228
	1.896	52.839		2.042	-24.0045		2.044	28.115
	1.899	52.689		2.045	-24.2075		2.048	28.001
	1.902	52.4005		2.049	-24.4105		2.051	27.89
	1.905	52.053		2.052	-24.6107		2.054	27.791
	1.908	51.705		2.055	-24.8085		2.058	27.692
	1.911	51.299		2.058	-25.0063		2.061	27.596
	1.914	50.8225		2.062	-25.1938		2.064	27.513
	1.918	50.3465		2.065	-25.3705		2.068	27.43
	1.921	49.8315		2.068	-25.5475		2.071	27.348
	1.924	49.1725		2.072	-25.704		2.074	27.265
	1.927	48.5135		2.075	-25.838		2.078	27.182
	1.93	47.854		2.078	-25.972		2.081	27.102
	1.933	46.973		2.082	-26.1358		2.084	27.032
	1.936	46.085		2.085	-26.3343		2.088	26.962
	1.939	45.197		2.088	-26.5325		2.091	26.889
	1.942	44.2045		2.092	-26.7362		2.094	26.807
	1.945	43.173		2.095	-26.9462		2.097	26.726
	1.948	42.1415		2.098	-27.1562		2.101	26.641
	1.951	41.0515		2.102	-27.353		2.104	26.546
	1.955	39.8985		2.105	-27.5332		2.107	26.45
	1.958	38.7455		2.108	-27.7135		2.111	26.349
	1.961	37.561		2.112	-27.8888		2.114	26.224
	1.964	36.274		2.115	-28.0575		2.117	26.099
	1.967	34.9865		2.118	-28.226		2.121	25.97
	1.97	33.6995		2.122	-28.4148		2.124	25.821
	1.973	32.359		2.125	-28.6318		2.127	25.673
	1.976	31.018		2.128	-28.8485		2.131	25.523
	1.979	29.6775		2.132	-29.0715		2.134	25.367
	1.982	28.375		2.135	-29.3035		2.137	25.211
	1.985	27.0855		2.138	-29.5358		2.141	25.05
	1.988	25.796		2.141	-29.7447		2.144	24.867
	1.992	24.5175		2.145	-29.9183		2.147	24.685
	1.995	23.2495		2.148	-30.0918		2.151	24.502
	1.998	21.9815		2.151	-30.2975		2.154	24.323
	2.001	20.7545		2.155	-30.5557		2.157	24.144
	2.004	19.6445		2.158	-30.8143		2.161	23.958
	2.007	18.5345		2.161	-31.0665		2.164	23.732
	2.01	17.4265		2.165	-31.3077		2.167	23.505
	2.013	16.4365		2.168	-31.5493		2.171	23.281
	2.016	15.4465		2.171	-31.7757		2.174	23.08
	2.019	14.4565		2.175	-31.975		2.177	22.879
	2.022	13.643		2.178	-32.1743		2.181	22.674
	2.025	12.8815		2.181	-32.3895		2.184	22.443
	2.029	12.12		2.185	-32.6345		2.187	22.212
	2.032	11.483		2.188	-32.8798		2.191	21.981
	2.035	10.956		2.191	-33.1265		2.194	21.752
	2.038	10.4295		2.195	-33.376		2.197	21.523
	2.041	9.9185		2.198	-33.6255		2.201	21.293
	2.044	9.4475		2.201	-33.8723		2.204	21.051
	2.047	8.976		2.205	-34.1123		2.207	20.809
	2.05	8.4935		2.208	-34.3522		2.211	20.567
	2.053	7.7595		2.211	-34.5835		2.214	20.315
	2.056	7.0255		2.215	-34.795		2.217	20.064
	2.059	6.2915		2.218	-35.0067		2.22	19.814
	2.062	5.828		2.221	-35.224		2.224	19.575
	2.066	5.4315		2.224	-35.4545		2.227	19.336
	2.069	5.0355		2.228	-35.6853		2.23	19.097
	2.072	4.679		2.231	-35.9205		2.234	18.853
	2.075	4.3545		2.234	-36.168		2.237	18.609
	2.078	4.0295		2.238	-36.4153		2.24	18.366
	2.081	3.7325		2.241	-36.652		2.244	18.135
	2.084	3.496		2.244	-36.86		2.247	17.904
	2.087	3.2595		2.248	-37.0677		2.25	17.673
	2.09	3.0255		2.251	-37.2695		2.254	17.444
	2.093	2.821		2.254	-37.4532		2.257	17.214
	2.096	2.6165		2.258	-37.6373		2.26	16.987
	2.099	2.412		2.261	-37.827		2.264	16.811
	2.103	2.236		2.264	-38.0352		2.267	16.635
	2.106	2.067		2.268	-38.2435		2.27	16.46
	2.109	1.8975		2.271	-38.448		2.274	16.289
	2.112	1.739		2.274	-38.6407		2.277	16.119
	2.115	1.5885		2.278	-38.8335		2.28	15.95
	2.118	1.438		2.281	-39.0085		2.284	15.825
	2.121	1.301		2.284	-39.1232		2.287	15.7
	2.124	1.191		2.288	-39.2377		2.29	15.576
	2.127	1.0805		2.291	-39.3642		2.294	15.477
	2.13	0.9705		2.294	-39.5348		2.297	15.377
	2.133	0.8595		2.298	-39.7055		2.3	15.278
	2.136	0.7485		2.301	-39.8705		2.304	15.223
	2.14	0.637		2.304	-40.0125		2.307	15.169
	2.143	0.5345		2.307	-40.1547		2.31	15.114
	2.146	0.433		2.311	-40.2843		2.314	15.04
	2.149	0.332		2.314	-40.358		2.317	14.967
	2.152	0.236		2.317	-40.432		2.32	14.893
	2.155	0.144		2.321	-40.5097		2.324	14.859
	2.158	0.052		2.324	-40.6058		2.327	14.826
	2.161	-0.0305		2.327	-40.7015		2.33	14.792
	2.164	-0.097		2.331	-40.797		2.333	14.773
	2.167	-0.164		2.334	-40.8925		2.337	14.753
	2.17	-0.2285		2.337	-40.9877		2.34	14.733
	2.173	-0.277		2.341	-41.0812		2.343	14.693
	2.177	-0.3255		2.344	-41.166		2.347	14.652
	2.18	-0.374		2.347	-41.2507		2.35	14.611
	2.183	-0.484		2.351	-41.3317		2.353	14.572
	2.186	-0.603		2.354	-41.3915		2.357	14.532
	2.189	-0.7215		2.357	-41.4513		2.36	14.493
	2.192	-0.7715		2.361	-41.5145		2.363	14.433
	2.195	-0.7815		2.364	-41.6033		2.367	14.372
	2.198	-0.7915		2.367	-41.692		2.37	14.311
	2.201	-0.815		2.371	-41.7858		2.373	14.211
	2.204	-0.8595		2.374	-41.9162		2.377	14.109
	2.207	-0.904		2.377	-42.0468		2.38	14.007
	2.21	-0.9555		2.381	-42.1733		2.383	13.924
	2.213	-1.0505		2.384	-42.264		2.387	13.842
	2.217	-1.145		2.387	-42.3548		2.39	13.761
	2.22	-1.2395		2.39	-42.4453		2.393	13.655
	2.223	-1.2675		2.394	-42.5312		2.397	13.549
	2.226	-1.2875		2.397	-42.6172		2.4	13.442
	2.229	-1.308		2.4	-42.7065		2.403	13.354
	2.232	-1.3465		2.404	-42.8338		2.407	13.268
	2.235	-1.3945		2.407	-42.961		2.41	13.181
	2.238	-1.4425		2.41	-43.088		2.413	13.084
	2.241	-1.487		2.414	-43.2082		2.417	12.987
	2.244	-1.5275		2.417	-43.3282		2.42	12.889
	2.247	-1.568		2.42	-43.4455		2.423	12.789
	2.25	-1.608		2.424	-43.5123		2.427	12.69
	2.254	-1.6475		2.427	-43.5787		2.43	12.59
	2.257	-1.687		2.43	-43.6495		2.433	12.477
	2.26	-1.7265		2.434	-43.8055		2.437	12.363
	2.263	-1.757		2.437	-43.9612		2.44	12.248
	2.266	-1.787		2.44	-44.1168		2.443	12.14
	2.269	-1.8165		2.444	-44.2593		2.447	12.032
	2.272	-1.8455		2.447	-44.4017		2.45	11.924
	2.275	-1.874		2.45	-44.5435		2.453	11.776
	2.278	-1.9025		2.454	-44.654		2.456	11.624
	2.281	-1.9405		2.457	-44.7645		2.46	11.472
	2.284	-1.9915		2.46	-44.8753		2.463	11.326
	2.287	-2.042		2.464	-45.008		2.466	11.18
	2.291	-2.089		2.467	-45.141		2.47	11.035
	2.294	-2.1205		2.47	-45.274		2.473	10.884
	2.297	-2.152		2.473	-45.421		2.476	10.731
	2.3	-2.1835		2.477	-45.5677		2.48	10.579
	2.303	-2.2065		2.48	-45.7148		2.483	10.395
	2.306	-2.229		2.483	-45.8585		2.486	10.205
	2.309	-2.252		2.487	-46.0022		2.49	10.016
	2.312	-2.28		2.49	-46.1457		2.493	9.817
	2.315	-2.311		2.493	-46.286		2.496	9.617
	2.318	-2.3415		2.497	-46.426		2.5	9.417
	2.321	-2.374		2.5	-46.566		2.503	9.232
	2.324	-2.409		2.503	-46.7105		2.506	9.049
	2.328	-2.444		2.507	-46.8552		2.51	8.867
	2.331	-2.4715		2.51	-46.9997		2.513	8.678
	2.334	-2.47		2.513	-47.15		2.516	8.489
	2.337	-2.469		2.517	-47.3005		2.52	8.299
	2.34	-2.468		2.52	-47.451		2.523	8.117
	2.343	-2.5165		2.523	-47.59		2.526	7.937
	2.346	-2.566		2.527	-47.7285		2.53	7.756
	2.349	-2.6155		2.53	-47.8668		2.533	7.593
	2.352	-2.6505		2.533	-47.985		2.536	7.434
	2.355	-2.6795		2.537	-48.1018		2.54	7.274
	2.358	-2.7085		2.54	-48.2182		2.543	7.131
	2.361	-2.731		2.543	-48.358		2.546	6.992
	2.365	-2.746		2.547	-48.5		2.55	6.854
	2.368	-2.761		2.55	-48.642		2.553	6.714
	2.371	-2.78		2.553	-48.785		2.556	6.574
	2.374	-2.8115		2.556	-48.928		2.56	6.435
	2.377	-2.843		2.56	-49.071		2.563	6.287
	2.38	-2.8745		2.563	-49.1427		2.566	6.137
	2.383	-2.8915		2.566	-49.2052		2.57	5.987
	2.386	-2.9085		2.57	-49.2677		2.573	5.818
	2.389	-2.9255		2.573	-49.4053		2.576	5.644
	2.392	-2.9485		2.576	-49.5532		2.579	5.471
	2.395	-2.974		2.58	-49.701		2.583	5.246
	2.398	-2.9995		2.583	-49.8287		2.586	5.008
	2.402	-3.008		2.586	-49.9532		2.589	4.769
	2.405	-3		2.59	-50.0778		2.593	4.495
	2.408	-2.992		2.593	-50.1803		2.596	4.21
	2.411	-2.9935		2.596	-50.2788		2.599	3.924
	2.414	-3.021		2.6	-50.3772		2.603	3.617
	2.417	-3.0485		2.603	-50.4778		2.606	3.304
	2.42	-3.076		2.606	-50.5787		2.609	2.991
	2.423	-3.1135		2.61	-50.6795		2.613	2.691
	2.426	-3.151		2.613	-50.8038		2.616	2.395
	2.429	-3.1885		2.616	-50.9325		2.619	2.1
	2.432	-3.2105		2.62	-51.0615		2.623	1.835
	2.435	-3.229		2.623	-51.2052		2.626	1.58
	2.439	-3.247		2.626	-51.3525		2.629	1.325
	2.442	-3.2595		2.63	-51.4995		2.633	1.144
	2.445	-3.2675		2.633	-51.6085		2.636	0.989
	2.448	-3.2755		2.636	-51.7082		2.639	0.834
	2.451	-3.2915		2.639	-51.8083		2.643	0.741
	2.454	-3.328		2.643	-51.928		2.646	0.67
	2.457	-3.364		2.646	-52.053		2.649	0.599
	2.46	-3.3995		2.649	-52.178		2.653	0.583
	2.463	-3.42		2.653	-52.3058		2.656	0.588
	2.466	-3.441		2.656	-52.4342		2.659	0.593
	2.469	-3.4615		2.659	-52.5628		2.663	0.646
	2.472	-3.436		2.663	-52.6347		2.666	0.719
	2.476	-3.3995		2.666	-52.6895		2.669	0.792
	2.479	-3.363		2.669	-52.7445		2.673	0.896
	2.482	-3.373		2.673	-52.8098		2.676	1.012
	2.485	-3.4185		2.676	-52.8783		2.679	1.129
	2.488	-3.4645		2.679	-52.9468		2.683	1.227
	2.491	-3.5025		2.683	-53.037		2.686	1.317
	2.494	-3.524		2.686	-53.1345		2.689	1.407
	2.497	-3.545		2.689	-53.232		2.692	1.495
	2.5	-3.5655		2.693	-53.3167		2.696	1.581
	2.503	-3.574		2.696	-53.3965		2.699	1.668
	2.506	-3.5825		2.699	-53.4765		2.702	1.742
	2.509	-3.591		2.703	-53.5187		2.706	1.81
	2.513	-3.591		2.706	-53.5463		2.709	1.878
	2.516	-3.5895		2.709	-53.574		2.712	1.952
	2.519	-3.5875		2.713	-53.647		2.716	2.028
	2.522	-3.5815		2.716	-53.7385		2.719	2.105
	2.525	-3.573		2.719	-53.83		2.722	2.211
	2.528	-3.564		2.722	-53.9053		2.726	2.333
	2.531	-3.5705		2.726	-53.9733		2.729	2.455
	2.534	-3.6075		2.729	-54.0412		2.732	2.637
	2.537	-3.6445		2.732	-54.0992		2.736	2.849
	2.54	-3.6745		2.736	-54.153		2.739	3.061
	2.543	-3.643		2.739	-54.2065		2.742	3.353
	2.546	-3.612		2.742	-54.2305		2.746	3.688
	2.55	-3.581		2.746	-54.2398		2.749	4.023
	2.553	-3.5765		2.749	-54.2493		2.752	4.418
	2.556	-3.576		2.752	-54.2373		2.756	4.846
	2.559	-3.576		2.756	-54.2145		2.759	5.274
	2.562	-3.6		2.759	-54.1915		2.762	5.727
	2.565	-3.6395		2.762	-54.1617		2.766	6.195
	2.568	-3.679		2.766	-54.1283		2.769	6.663
	2.571	-3.7055		2.769	-54.0947		2.772	7.044
	2.574	-3.7095		2.772	-53.9888		2.776	7.375
	2.577	-3.7135		2.776	-53.8415		2.779	7.705
	2.58	-3.716		2.779	-53.6942		2.782	7.942
	2.583	-3.708		2.782	-53.545		2.786	8.122
	2.587	-3.7005		2.786	-53.3948		2.789	8.302
	2.59	-3.6925		2.789	-53.2443		2.792	8.349
	2.593	-3.7225		2.792	-53.0797		2.796	8.309
	2.596	-3.7575		2.796	-52.9065		2.799	8.269
	2.599	-3.793		2.799	-52.7332		2.802	8.163
	2.602	-3.814		2.802	-52.4825		2.806	8.013
	2.605	-3.8275		2.805	-52.1805		2.809	7.863
	2.608	-3.841		2.809	-51.8787		2.812	7.648
	2.611	-3.849		2.812	-51.5375		2.815	7.389
	2.614	-3.8495		2.815	-51.1688		2.819	7.129
	2.617	-3.8495		2.819	-50.8		2.822	6.929
	2.62	-3.8515		2.822	-50.2525		2.825	6.77
	2.624	-3.863		2.825	-49.5748		2.829	6.612
	2.627	-3.8745		2.829	-48.897		2.832	7.929
	2.63	-3.886		2.832	-48.2373		2.835	10.336
	2.633	-3.912		2.835	-47.591		2.839	11.336
	2.636	-3.9395		2.839	-46.945		2.842	12.336
	2.639	-3.967		2.842	-45.9997		2.845	13.336
	2.642	-3.9945		2.845	-44.8143		2.849	14.336
	2.645	-4.0225		2.849	-43.6287		2.852	15.336
	2.648	-4.0505		2.852	-42.6415		2.855	16.336
	2.651	-4.0705		2.855	-41.8218		2.859	17.336
	2.654	-4.0795		2.859	-41.0018		2.862	18.336
	2.657	-4.0885		2.862	-40.049		2.865	19.336
	2.661	-4.1		2.865	-38.9787		2.869	20.336
	2.664	-4.1265		2.869	-37.9085		2.872	21.336
	2.667	-4.153		2.872	-36.624		2.875	22.336
	2.67	-4.179		2.875	-35.141		2.879	23.336
	2.673	-4.2385		2.879	-33.6578		2.882	24.336
	2.676	-4.3		2.882	-32.6153		2.885	25.336
	2.679	-4.362		2.885	-32.0025		2.889	26.336
	2.682	-4.3865		2.888	-31.3897		2.892	27.336
	2.685	-4.3945		2.892	-30.3547		2.895	28.336
	2.688	-4.402		2.895	-28.8885		2.899	29.336
	2.691	-4.4175		2.898	-27.422		2.902	30.336
	2.694	-4.4415		2.902	-26.21		2.905	31.336
	2.698	-4.466		2.905	-25.2705		2.909	32.336
	2.701	-4.495		2.908	-24.331		2.912	33.336
	2.704	-4.5425		2.912	-23.334		2.915	34.336
	2.707	-4.5895		2.915	-22.272		2.919	35.336
	2.71	-4.637		2.918	-21.21
	2.713	-4.6485		2.922	-20.14
	2.716	-4.6585		2.925	-19.0607
	2.719	-4.6685		2.928	-17.9815
	2.722	-4.6655		2.932	-16.9865
	2.725	-4.6565		2.935	-16.0953
	2.728	-4.648		2.938	-15.2043
	2.731	-4.6405		2.942	-14.3918
	2.735	-4.635		2.945	-13.6813
	2.738	-4.629		2.948	-12.971
	2.741	-4.6235		2.952	-12.2033
	2.744	-4.62		2.955	-11.3575
	2.747	-4.616		2.958	-10.5115
	2.75	-4.612		2.962	-9.83
	2.753	-4.5815		2.965	-9.3845
	2.756	-4.5505		2.968	-8.93875
	2.759	-4.519		2.971	-8.53825
	2.762	-4.4975		2.975	-8.20625
	2.765	-4.4795		2.978	-7.874
	2.768	-4.4615		2.981	-7.63375
	2.771	-4.4375		2.985	-7.63375
	2.775	-4.4075		2.988	-7.63375
	2.778	-4.3775
	2.781	-4.3505
	2.784	-4.333
	2.787	-4.3155
	2.79	-4.2975
	2.793	-4.2395
	2.796	-4.1815
	2.799	-4.123
	2.802	-4.0715
	2.805	-4.022
	2.808	-4.022
	2.812	-3.913
	2.815	-3.844
	2.818	-3.7755
	2.821	-3.686
	2.824	-3.5435
	2.827	-3.5435
	2.83	-3.5435
	2.833	-3.913
	2.836	-3.844
	2.839	-3.7755
	2.842	-3.686
	2.845	-3.5435
	2.849	-3.5435
	2.852	-3.5435
	2.855	-3.913
	2.858	-3.844
	2.861	-3.686
	2.864	-3.844
	2.867	-3.844
	2.87	-3.686
	2.873	-3.5435
	2.876	-3.686
	2.879	-3.686
	2.882	-3.913
	2.886	-3.844
	2.889	-3.5435
	2.892	-3.686
	2.895	-3.5435
	2.898	-3.5435
	2.901	-3.686
	2.904	-3.913
	2.907	-3.844
	2.91	-3.686
	2.913	-3.5435
	2.916	-3.0435
	2.919	-2.5435
	2.923	-2.0435
	2.926	-1.5435
	2.929	-1.0435
	2.932	-0.5435
	2.935	-0.0435
	2.938	0.4565
	2.941	0.9565
	2.944	1.4565
	2.947	1.9565
	2.95	2.4565
	2.953	2.9565
	2.956	3.4565
	2.96	3.9565
	2.963	4.4565
	2.966	4.9565
	2.969	5.4565
	2.972	5.9565
	2.975	6.4565
	2.978	6.9565
	2.981	7.4565
	2.984	7.9565
	2.987	8.4565
	2.99	8.9565
	2.993	9.4565
	2.997	9.9565
	3	10.4565

## Sheet: Fig. 5e and 6d
Figure 5e								Figure 6d
		Wt	D124A	D187A	E233A	Q369A				Wt	R31A, K32A	T92A, K95A
Integration product (%)	Experiment 1	103.931	1.35625	0.32192	0.128311	50.8698		Integration product (%)	Experiment 1	103.931	35.5585	44.8398
	Experiment 2	108.125	1.02096	0.440015	0.369163	66.2368			Experiment 2	108.125	3.22925	2.58331
	Experiment 3	95.8983	0.481005	0.774648	0.34733	41.5207			Experiment 3	95.8983	21.5797	8.80757
	Experiment 4	92.0459	0.147583	0.254654		51.7033			Experiment 4	92.0459	33.0379	52.9064
	Mean	100	0.751447	0.447809	33.7331	52.5827			Mean	100	23.3513	27.2843
	STD	7.33838	0.540434	0.23097	0.133201	10.2064			STD	7.33838	14.7296	25.2733

## Sheet: Supplementary Fig. 2a
Supplementary Fig. 2a
		Quantification of the bands (%)
time (min)		super-colied	linear	relaxed
10		84	3	13	blunt
20		78	9	13
30		72	13	14
10		63	17	20	3bp overhang
20		53	27	20
30		50	33	17
10		59	21	20	4bp overhang
20		51	29	20
30		47	33	20
10		55	23	22	5bp overhang
20		45	32	23
30		35	40	25
10		54	23	22	6bp overhang
20		47	30	22
30		38	38	24

## Sheet: Supplementary Fig. 2b
Supplementary Fig. 2b

## Sheet: Supplementary Fig. 4c
Supplementary Fig. 4c
		Resolution (1/Å)	FourierShellCorrelationCorrected	FourierShellCorrelationParticleMaskFraction	FourierShellCorrelationUnmaskedMaps	FourierShellCorrelationMaskedMaps	CorrectedFourierShellCorrelationPhaseRandomizedMaskedMaps
		0.001001	1	1	1	1	1
		0.003276	1	0.999996	0.999927	1	1
		0.006551	0.999999	0.999998	0.999958	0.999999	0.999999
		0.009827	0.999998	0.999997	0.999946	0.999998	0.999997
		0.013103	0.999994	0.999991	0.999845	0.999994	0.999994
		0.016378	0.999992	0.999983	0.999708	0.999992	0.999992
		0.019654	0.999985	0.999978	0.999635	0.999985	0.999985
		0.02293	0.99998	0.999983	0.999716	0.99998	0.999979
		0.026205	0.999985	0.999982	0.999702	0.999985	0.999985
		0.029481	0.999987	0.999975	0.999574	0.999987	0.999987
		0.032757	0.999977	0.999966	0.999428	0.999977	0.999976
		0.036032	0.999959	0.99995	0.999163	0.999959	0.999959
		0.039308	0.999898	0.999917	0.998602	0.999898	0.999903
		0.042584	0.999872	0.999891	0.99817	0.999872	0.999878
		0.04586	0.99986	0.999843	0.997373	0.99986	0.999863
		0.049135	0.999835	0.999818	0.996963	0.999835	0.999841
		0.052411	0.999733	0.999769	0.996135	0.999733	0.99974
		0.055687	0.999629	0.999688	0.994787	0.999629	0.99963
		0.058962	0.999476	0.999552	0.992539	0.999476	0.999491
		0.062238	0.999322	0.999464	0.991091	0.999322	0.999334
		0.065514	0.999228	0.999473	0.99124	0.999228	0.999247
		0.068789	0.99918	0.999429	0.990506	0.99918	0.999176
		0.072065	0.999026	0.999385	0.989779	0.999026	0.999004
		0.075341	0.999064	0.999401	0.990056	0.999064	0.999059
		0.078616	0.998979	0.999376	0.989635	0.998979	0.998988
		0.081892	0.998827	0.999324	0.98879	0.998827	0.998832
		0.085168	0.998602	0.999213	0.986966	0.998602	0.998632
		0.088443	0.998354	0.999133	0.985655	0.998354	0.998414
		0.091719	0.998202	0.999086	0.984894	0.998202	0.998256
		0.094995	0.997999	0.999041	0.984164	0.997999	0.998058
		0.09827	0.997661	0.998944	0.982576	0.997661	0.997721
		0.101546	0.997173	0.998745	0.979353	0.997173	0.99726
		0.104822	0.996504	0.998489	0.975253	0.996504	0.996563
		0.108097	0.995766	0.998202	0.970684	0.995766	0.995757
		0.111373	0.995	0.998065	0.968511	0.995	0.995074
		0.114649	0.994258	0.997834	0.964868	0.994258	0.994356
		0.117925	0.993319	0.997372	0.957672	0.993319	0.99343
		0.1212	0.992254	0.997048	0.952701	0.992254	0.992341
		0.124476	0.990919	0.996442	0.943504	0.990919	0.990986
		0.127752	0.989033	0.995993	0.936788	0.989033	0.989149
		0.131027	0.986947	0.995285	0.926401	0.986947	0.987133
		0.134303	0.984538	0.994666	0.91748	0.984538	0.984776
		0.137579	0.980972	0.993601	0.902519	0.980972	0.981439
		0.140854	0.977786	0.992354	0.885569	0.977786	0.978311
		0.14413	0.974911	0.991829	0.878603	0.974911	0.976008
		0.147406	0.970751	0.990495	0.861375	0.970751	0.972177
		0.150681	0.965981	0.98916	0.844737	0.965981	0.967754
		0.153957	0.961778	0.987784	0.828215	0.961778	0.964218
		0.157233	0.958664	0.987198	0.821361	0.958664	0.961643
		0.160508	0.957867	0.987179	0.82114	0.957867	0.960917
		0.163784	0.957636	0.986646	0.815001	0.957636	0.960595
		0.16706	0.955865	0.986978	0.81882	0.955865	0.958791
		0.170335	0.951928	0.986768	0.816401	0.951928	0.954304
		0.173611	0.949588	0.985515	0.802248	0.949588	0.946847
		0.176887	0.946915	0.985554	0.802682	0.946915	0.927328
		0.180162	0.945971	0.985276	0.799593	0.945971	0.869098
		0.183438	0.944611	0.984605	0.792251	0.944611	0.681769
		0.186714	0.915446	0.98428	0.788735	0.94032	0.294184
		0.18999	0.924457	0.984407	0.790098	0.93714	0.16789
		0.193265	0.925755	0.984074	0.786519	0.93648	0.144459
		0.196541	0.92779	0.984449	0.790554	0.935659	0.108973
		0.199817	0.929392	0.984809	0.794467	0.934218	0.068345
		0.203092	0.930392	0.984853	0.794954	0.934796	0.063258
		0.206368	0.930913	0.98368	0.782316	0.934763	0.055735
		0.209644	0.924631	0.983439	0.779776	0.928729	0.054367
		0.212919	0.917936	0.981985	0.76471	0.92251	0.055739
		0.216195	0.914312	0.980695	0.751801	0.917805	0.040758
		0.219471	0.911406	0.97957	0.740862	0.914032	0.029639
		0.222746	0.904255	0.977797	0.724199	0.906325	0.021615
		0.226022	0.89759	0.975535	0.703925	0.899984	0.023376
		0.229298	0.889327	0.973193	0.684012	0.892155	0.025556
		0.232573	0.877124	0.969475	0.654424	0.879087	0.015981
		0.235849	0.865643	0.967156	0.637126	0.867711	0.015396
		0.239125	0.858266	0.963834	0.613759	0.859664	0.009867
		0.2424	0.838452	0.957468	0.573068	0.841661	0.019862
		0.245676	0.812189	0.946851	0.515088	0.814716	0.013452
		0.248952	0.785207	0.935933	0.465543	0.788059	0.013275
		0.252227	0.760509	0.923142	0.417307	0.766371	0.024477
		0.255503	0.723655	0.898494	0.345458	0.731794	0.029452
		0.258779	0.678205	0.873375	0.291413	0.684849	0.020649
		0.262055	0.641873	0.853163	0.257302	0.645958	0.011406
		0.26533	0.605935	0.818979	0.212449	0.608416	0.006296
		0.268606	0.543356	0.784619	0.178451	0.543617	0.000570962
		0.271882	0.495361	0.74098	0.145717	0.500353	0.009893
		0.275157	0.453076	0.707144	0.125855	0.459647	0.012014
		0.278433	0.389094	0.621767	0.089267	0.405449	0.026771
		0.281709	0.351454	0.633207	0.093327	0.371136	0.030348
		0.284984	0.314219	0.579602	0.075961	0.333503	0.028119
		0.28826	0.284997	0.543056	0.066173	0.293898	0.01245
		0.291536	0.262126	0.460649	0.048458	0.261832	-0.000397715
		0.294811	0.214912	0.373398	0.034312	0.221474	0.008358
		0.298087	0.161493	0.296835	0.024552	0.173528	0.014352
		0.301363	0.138831	0.310948	0.026202	0.146124	0.008469
		0.304638	0.121555	0.337362	0.029462	0.13298	0.013006
		0.307914	0.128233	0.358776	0.032285	0.13399	0.006603
		0.31119	0.10811	0.316712	0.026894	0.107046	-0.00119
		0.314465	0.061604	0.067069	0.004268	0.067551	0.006338
		0.317741	0.036575	0.092265	0.006024	0.04597	0.009752
		0.321017	0.01537	0.091988	0.006004	0.014979	-0.000397265
		0.324292	-0.01015	-0.19521	-0.00983	-0.01192	-0.00175
		0.327568	-0.00541	0.067333	0.004286	0.001878	0.007252
		0.330844	-0.01236	-0.06422	-0.00361	0.009721	0.021813
		0.33412	-0.00589	-0.19207	-0.0097	0.00373	0.009567
		0.337395	-0.00483	0.071345	0.00456	-0.00822	-0.00338
		0.340671	0.04273	-0.15937	-0.00826	0.02352	-0.02007
		0.343947	0.047875	0.172519	0.012279	0.030908	-0.01782
		0.347222	0.019049	0.011025	0.000664235	0.007218	-0.01206
		0.350498	0.022227	0.114524	0.007653	0.010207	-0.01229
		0.353774	0.025353	-0.07383	-0.00412	0.008786	-0.017
		0.357049	0.004429	-0.22936	-0.01125	-0.00954	-0.01403
		0.360325	-0.01718	-0.13334	-0.00706	-0.02426	-0.00696
		0.363601	-0.01913	-0.10728	-0.00581	-0.01365	0.005382
		0.366876	-0.00582	0.006436	0.000386065	-0.00653	-0.000702292
		0.370152	0.004659	0.024287	0.001482	0.002759	-0.00191
		0.373428	0.003395	0.065974	0.004194	0.006454	0.003069
		0.376703	-0.00341	0.11855	0.007956	0.006525	0.009896
		0.379979	-0.01471	-0.08944	-0.00492	-0.00506	0.009506
		0.383255	0.000226327	-0.01871	-0.0011	0.00172	0.001494
		0.38653	0.01214	-0.04387	-0.00251	0.001476	-0.01079
		0.389806	0.00224	-0.06016	-0.0034	-0.00303	-0.00528
		0.393082	-0.01748	-0.16987	-0.00873	-0.01466	0.002773
		0.396357	-0.01846	0.016406	0.000993551	-0.01392	0.004458
		0.399633	0.002085	0.120527	0.008105	0.004989	0.00291
		0.402909	0.007626	-0.07906	-0.00439	0.00742	-0.000208182
		0.406185	0	0.010305	0.000620436	0.001545	0.00169
		0.40946	-0.0104	0.045799	0.002854	-0.00228	0.00804
		0.412736	-0.00404	-0.00678	-0.000401622	0.003354	0.007363
		0.416012	-0.01213	-0.03699	-0.00213	-0.01146	0.000660757
		0.419287	-0.01312	0.043616	0.002712	-0.01692	-0.00376
		0.422563	-0.01826	-0.00456	-0.000270584	-0.01996	-0.00167
		0.425839	-0.02032	-0.04391	-0.00251	-0.02337	-0.00299
		0.429114	-0.01127	0.042442	0.002636	-0.00705	0.004164
		0.43239	-0.01904	0.02162	0.001316	-0.01159	0.007309
		0.435666	-0.00852	0.058037	0.00366	-0.00374	0.004746
		0.438941	-0.00947	0.006352	0.000381024	-0.008	0.001457
		0.442217	-0.01082	0.058169	0.003669	-0.00969	0.001116
		0.445493	-0.00579	0.032757	0.002015	-0.00836	-0.00255
		0.448768	-0.02034	-0.01311	-0.000772137	-0.02811	-0.00761
		0.452044	-0.00124	-0.1068	-0.00579	-0.00446	-0.00322
		0.45532	0.013786	0.105474	0.006981	0.009846	-0.00399
		0.458595	0	-0.10308	-0.0056	-0.00257	-0.00228
		0.461871	0.011803	0.053179	0.003338	0.007517	-0.00434
		0.465147	0.020548	0.02764	0.001692	0.013982	-0.0067
		0.468422	0.03399	0.022431	0.001366	0.032762	-0.00127
		0.471698	0.027064	-0.06043	-0.00341	0.028425	0.001399

## Sheet: Supplementary Fig. 6
Supplementary Fig. 6
